# Supplementary material for: Intervention Efficacy of Slightly Processed Allergen/Meat in Oral Immunotherapy for Seafood Allergy: A Systematic Review, Meta-Analysis, and Meta-Regression Analysis in Mouse Models and Clinical Patients
Source: Nutrients. 2024 Feb 27;16(5):667. doi: 10.3390/nu16050667 (PMC10934674; doi:10.3390/nu16050667)
Supplement: Supplementary file 1 [file nutrients-16-00667-s001.zip]

Archive with 2 entries (2 files):
- 3.supplementary.tables.figures-20240220.pdf
- 4.PRISMA.checklist-20240220.pdf
